# Supplementary material for: PEO Coatings Modified with Halloysite Nanotubes: Composition, Properties, and Release Performance
Source: Int J Mol Sci. 2022 Dec 24;24(1):305. doi: 10.3390/ijms24010305 (PMC9820610; doi:10.3390/ijms24010305)
Supplement: Supplementary file 1 [file ijms-24-00305-s001.zip]

Archive with 1 entries (1 files):
- ijms-2095701-supplementary.pdf
